# Supplementary material for: Effects of auricular stimulation on weight- and obesity-related parameters: a systematic review and meta-analysis of randomized controlled clinical trials
Source: Front Neurosci. 2024 Aug 6;18:1393826. doi: 10.3389/fnins.2024.1393826 (PMC11333859; doi:10.3389/fnins.2024.1393826)
Supplement: Supplementary file 1 [file Data_Sheet_1.zip]

Archive with 10 entries (10 files):
- Supplement 1.DOCX
- Supplement 2.DOCX
- Supplement 3.DOCX
- Supplement 4.DOCX
- Supplement 5.DOCX
- Supplement 6.DOCX
- Supplement 7.DOCX
- Supplement 8.DOCX
- Supplement 9, 10, 11.DOCX
- Supplement 12.DOCX
